# Supplementary material for: The Microstructure and Properties of Hard Anodic Oxide Coatings on 5754 Aluminium Alloy Modified with Al2O3, PTFE and CaCO3 Nanoparticles
Source: Materials (Basel). 2026 Jan 17;19(2):378. doi: 10.3390/ma19020378 (PMC12842711; doi:10.3390/ma19020378)
Supplement: Supplementary file 1 [file materials-19-00378-s001.zip]

Archive with 1 entries (1 files):
- materials-4098468-supplementary.pdf
